# Supplementary material for: Effects of Abscisic Acid Induction on the Underground Weed Inhibition Strategies of Allelopathic and Non-Allelopathic Rice Accessions
Source: Plants (Basel). 2025 Sep 9;14(18):2813. doi: 10.3390/plants14182813 (PMC12473845; doi:10.3390/plants14182813)
Supplement: Supplementary file 1 [file plants-14-02813-s001.zip]

Archive with 1 entries (1 files):
- plants-3823845-supplementary.pdf
